# Supplementary material for: Circulating Cell-Free DNA Assessment in Biofluids from Children with Neuroblastoma Demonstrates Feasibility and Potential for Minimally Invasive Molecular Diagnostics
Source: Cancers (Basel). 2022 Apr 21;14(9):2080. doi: 10.3390/cancers14092080 (PMC9099910; doi:10.3390/cancers14092080)
Supplement: Supplementary file 1 [file cancers-14-02080-s001.zip]

Archive with 1 entries (1 files):
- cancers-1666838-supplementary.pdf
